# Supplementary material for: Clade II Candida auris possess genomic structural variations related to an ancestral strain
Source: PLoS One. 2019 Oct 9;14(10):e0223433. doi: 10.1371/journal.pone.0223433 (PMC6785063; doi:10.1371/journal.pone.0223433)
Supplement: S1 Dataset — (XLSX) [file pone.0223433.s001.xlsx]

## Sheet: S1 Dataset
S1 Dataset. Summary of metadata and genomic analysis results for samples deposited in SRA database.
BioProject ID	BioSample ID	Metadata (from BioProject/BioSample database or published paper)				MLST	Clade	CNV analysis	Mapping read depth against JCM 15448 contigs (excluding contig 7 and 11)	Contamination status	Assembled contigs with unmapped raeds (Yellow colored cells indicate that the average read depth of each organism is ≤ 4 times lower than those of C. auris. Red colored cells indicate that the toal contig length in each organism is over than 5 Mb.)
		Strain name	Collection date	Country	isolation source						Candida auris			Candida glabrata			Cyberlindnera jadinii			other Fungi			other Eukaryota			Bacteria			Viruses			other sequences			No hit
											Num. of contig	Total length (bp)	Average read depth	Num. of contig	Total length (bp)	Average read depth	Num. of contig	Total length (bp)	Average read depth	Num. of contig	Total length (bp)	Average read depth	Num. of contig	Total length (bp)	Average read depth	Num. of contig	Total length (bp)	Average read depth	Num. of contig	Total length (bp)	Average read depth	Num. of contig	Total length (bp)	Average read depth	Num. of contig	Total length (bp)	Average read depth
PRJEB20230	SAMEA104588930	15B5	2015	United Kingdom	vascath site	b-b-a-b	I	No	102.47	No contamination	34	248851	152.78	N/D	N/D	N/D	N/D	N/D	N/D	N/D	N/D	N/D	N/D	N/D	N/D	N/D	N/D	N/D	N/D	N/D	N/D	N/D	N/D	N/D	6	4085	35.14
PRJEB20230	SAMEA104588931	15B6	2015	United Kingdom	swan ganz tip	b-b-a-b	I	No	32.8	No contamination	33	245417	47.99	N/D	N/D	N/D	N/D	N/D	N/D	N/D	N/D	N/D	N/D	N/D	N/D	N/D	N/D	N/D	N/D	N/D	N/D	N/D	N/D	N/D	3	2388	20.55
PRJEB20230	SAMEA104588932	15B10	2015	United Kingdom	groin swab	b-b-a-b	I	No	158.23	No contamination	37	249815	281.43	N/D	N/D	N/D	N/D	N/D	N/D	N/D	N/D	N/D	N/D	N/D	N/D	N/D	N/D	N/D	N/D	N/D	N/D	N/D	N/D	N/D	7	5052	75.44
PRJEB20230	SAMEA104588933	16B12	2016	United Kingdom	axilla	b-b-a-b	I	No	39.49	No contamination	37	248388	59.1	N/D	N/D	N/D	N/D	N/D	N/D	N/D	N/D	N/D	N/D	N/D	N/D	N/D	N/D	N/D	N/D	N/D	N/D	N/D	N/D	N/D	5	3708	24.02
PRJEB20230	SAMEA104588934	16B13	2016	United Kingdom	fem picco site	b-b-a-b	I	No	80.71	No contamination	33	249418	127.5	N/D	N/D	N/D	N/D	N/D	N/D	N/D	N/D	N/D	N/D	N/D	N/D	N/D	N/D	N/D	N/D	N/D	N/D	N/D	N/D	N/D	5	3887	42.63
PRJEB20230	SAMEA104588935	16I29a	2016	United Kingdom	bed window trolley (environment)	b-b-a-b	I	No	102.66	No contamination	32	248434	144.29	N/D	N/D	N/D	N/D	N/D	N/D	N/D	N/D	N/D	N/D	N/D	N/D	N/D	N/D	N/D	N/D	N/D	N/D	N/D	N/D	N/D	5	3809	42.99
PRJEB20230	SAMEA104588936	16I29b	2016	United Kingdom	bed (environment)	b-b-a-b	I	No	42.6	No contamination	32	245125	56.75	N/D	N/D	N/D	N/D	N/D	N/D	N/D	N/D	N/D	N/D	N/D	N/D	N/D	N/D	N/D	N/D	N/D	N/D	N/D	N/D	N/D	5	4155	22.96
PRJEB20230	SAMEA104588937	16B18	2016	United Kingdom	CVP tip arm	b-b-a-b	I	No	33.22	No contamination	33	245790	58.58	N/D	N/D	N/D	N/D	N/D	N/D	N/D	N/D	N/D	N/D	N/D	N/D	N/D	N/D	N/D	N/D	N/D	N/D	N/D	N/D	N/D	3	2711	28
PRJEB20230	SAMEA104588938	16B15a	2016	United Kingdom	blood culture	b-b-a-b	I	No	66.83	No contamination	38	246975	94.51	N/D	N/D	N/D	N/D	N/D	N/D	N/D	N/D	N/D	N/D	N/D	N/D	N/D	N/D	N/D	N/D	N/D	N/D	N/D	N/D	N/D	6	4657	39.91
PRJEB20230	SAMEA104588939	16I17	2016	United Kingdom	body screen	b-b-a-b	I	No	31.3	No contamination	31	243516	43.67	N/D	N/D	N/D	N/D	N/D	N/D	N/D	N/D	N/D	N/D	N/D	N/D	N/D	N/D	N/D	N/D	N/D	N/D	N/D	N/D	N/D	3	2987	27.42
PRJEB20230	SAMEA104588940	16B20	2016	United Kingdom	blood culture	b-b-a-b	I	No	91.83	No contamination	31	248159	134.58	N/D	N/D	N/D	N/D	N/D	N/D	N/D	N/D	N/D	N/D	N/D	N/D	N/D	N/D	N/D	N/D	N/D	N/D	N/D	N/D	N/D	7	5787	47.83
PRJEB20230	SAMEA104588941	16B16	2016	United Kingdom	urine catheter	b-b-a-b	I	No	16.19	Low contamination	37	241332	24.11	N/D	N/D	N/D	N/D	N/D	N/D	N/D	N/D	N/D	N/D	N/D	N/D	20	19079	3.66	N/D	N/D	N/D	N/D	N/D	N/D	6	5113	10.08
PRJEB20230	SAMEA104588942	16B21	2016	United Kingdom	axilla swab	b-b-a-b	I	No	85.66	No contamination	38	248576	121.07	N/D	N/D	N/D	N/D	N/D	N/D	N/D	N/D	N/D	N/D	N/D	N/D	N/D	N/D	N/D	N/D	N/D	N/D	N/D	N/D	N/D	5	3865	32.15
PRJEB20230	SAMEA104588943	16B22a	2016	United Kingdom	axilla swab	b-b-a-b	I	No	100.53	Low contamination	37	249940	180.87	N/D	N/D	N/D	N/D	N/D	N/D	N/D	N/D	N/D	1	531	2.68	3	3472	3.26	N/D	N/D	N/D	N/D	N/D	N/D	6	4529	39.54
PRJEB20230	SAMEA104588944	16B24a	2016	United Kingdom	sputum	b-b-a-b	I	No	96.37	No contamination	35	248660	133.39	N/D	N/D	N/D	N/D	N/D	N/D	N/D	N/D	N/D	N/D	N/D	N/D	N/D	N/D	N/D	N/D	N/D	N/D	N/D	N/D	N/D	4	2975	39.76
PRJEB20230	SAMEA104588945	16B22b	2016	United Kingdom	CVP tip femoral	b-b-a-b	I	No	68.6	No contamination	47	244524	101.52	N/D	N/D	N/D	N/D	N/D	N/D	N/D	N/D	N/D	N/D	N/D	N/D	N/D	N/D	N/D	N/D	N/D	N/D	N/D	N/D	N/D	7	5532	67.54
PRJEB20230	SAMEA104588946	16B24b	2016	United Kingdom	pacing wire	b-b-a-b	I	Yes	52.91	Low contamination	30	244756	76.39	N/D	N/D	N/D	N/D	N/D	N/D	N/D	N/D	N/D	N/D	N/D	N/D	13	17363	3.55	N/D	N/D	N/D	N/D	N/D	N/D	4	3830	21.21
PRJEB20230	SAMEA104588947	16B25	2016	United Kingdom	ECMO site	b-b-a-b	I	No	85.79	No contamination	30	245819	127.68	N/D	N/D	N/D	N/D	N/D	N/D	N/D	N/D	N/D	N/D	N/D	N/D	N/D	N/D	N/D	N/D	N/D	N/D	N/D	N/D	N/D	8	6145	54.2
PRJEB20230	SAMEA104588948	16I27a	2016	United Kingdom	body screen	b-b-a-b	I	No	18.92	High contamination	31	240912	29.18	N/D	N/D	N/D	N/D	N/D	N/D	N/D	N/D	N/D	N/D	N/D	N/D	88	5726149	29.79	N/D	N/D	N/D	N/D	N/D	N/D	11	104557	155.5
PRJEB20230	SAMEA104588949	16B26	2016	United Kingdom	SCMO site	b-b-a-b	I	No	94.65	No contamination	33	249472	172.63	N/D	N/D	N/D	N/D	N/D	N/D	N/D	N/D	N/D	N/D	N/D	N/D	N/D	N/D	N/D	N/D	N/D	N/D	N/D	N/D	N/D	7	5303	55.44
PRJEB20230	SAMEA104588950	16B27b	2016	United Kingdom	blood culture	b-b-a-b	I	No	52.38	No contamination	32	245932	86.39	N/D	N/D	N/D	N/D	N/D	N/D	N/D	N/D	N/D	N/D	N/D	N/D	N/D	N/D	N/D	N/D	N/D	N/D	N/D	N/D	N/D	5	3687	35
PRJEB20230	SAMEA104588951	16I30	2016	United Kingdom	body screen	b-b-a-b	I	No	128.02	No contamination	35	250094	215.34	N/D	N/D	N/D	N/D	N/D	N/D	N/D	N/D	N/D	N/D	N/D	N/D	N/D	N/D	N/D	N/D	N/D	N/D	N/D	N/D	N/D	6	4341	59.21
PRJEB20230	SAMEA104588952	16B15b	2016	United Kingdom	CVP tip	b-b-a-b	I	No	81.88	No contamination	38	211542	146.61	N/D	N/D	N/D	N/D	N/D	N/D	N/D	N/D	N/D	N/D	N/D	N/D	N/D	N/D	N/D	N/D	N/D	N/D	N/D	N/D	N/D	7	5462	34.8
PRJEB20230	SAMEA104588953	16B30	2016	United Kingdom	groin	b-b-a-b	I	Yes	96.44	No contamination	37	252283	137.34	N/D	N/D	N/D	N/D	N/D	N/D	N/D	N/D	N/D	N/D	N/D	N/D	N/D	N/D	N/D	N/D	N/D	N/D	N/D	N/D	N/D	5	4856	76.56
PRJEB20230	SAMEA104588954	16B31	2016	United Kingdom	CVP line site	b-b-a-b	I	Yes	97.76	No contamination	39	253576	124.06	N/D	N/D	N/D	N/D	N/D	N/D	N/D	N/D	N/D	N/D	N/D	N/D	N/D	N/D	N/D	N/D	N/D	N/D	N/D	N/D	N/D	5	4195	59.42
PRJEB20230	SAMEA104588955	16I33	2016	United Kingdom	groin	b-b-a-b	I	Yes	97.33	No contamination	37	252863	138.67	N/D	N/D	N/D	N/D	N/D	N/D	N/D	N/D	N/D	N/D	N/D	N/D	N/D	N/D	N/D	N/D	N/D	N/D	N/D	N/D	N/D	5	5044	75.81
PRJEB20230	SAMEA104588956	16I34	2016	United Kingdom	axilla swab	b-b-a-b	I	Yes	98.69	No contamination	39	253020	136.05	N/D	N/D	N/D	N/D	N/D	N/D	N/D	N/D	N/D	N/D	N/D	N/D	N/D	N/D	N/D	N/D	N/D	N/D	N/D	N/D	N/D	5	5393	70.23
PRJEB9463	SAMEA3428689	VPCI 479/P/13	N/A	India	blood	b-b-a-b	I	Yes	203.44	Low contamination	42	247905	239.34	N/D	N/D	N/D	N/D	N/D	N/D	N/D	N/D	N/D	1	1701	4.99	1	802	6.14	2	7823	27.06	3	4028	78.6	6	10585	221.81
PRJEB14717	SAMEA4066599	ERS1237709	N/A	India§	N/A	b-b-a-b	I	Yes	147.43	High contamination	35	242514	171.75	N/D	N/D	N/D	4236	4373700	4.34	12	17015	27.11	5	5342	3.91	3	2310	5	2	1286	2.02	2	2392	3.42	624	562843	7.05
PRJEB14717	SAMEA4066600	ERS1237710	N/A	India§	N/A	b-b-a-b	I	Yes	176.64	Low contamination	39	244858	206.39	N/D	N/D	N/D	N/D	N/D	N/D	N/D	N/D	N/D	1	917	2.79	2	1948	5.88	3	4954	5.78	3	3592	15.61	6	10580	190.68
PRJEB14717	SAMEA4066601	ERS1237711	N/A	India§	N/A	b-b-a-b	I	Yes	209.04	Low contamination	42	247896	263.08	N/D	N/D	N/D	N/D	N/D	N/D	N/D	N/D	N/D	N/D	N/D	N/D	1	869	13.08	6	6178	7.22	3	4065	25.09	4	3577	106.56
PRJEB21518	SAMEA44336668	N/A	N/A	United Kingdom§	N/A	b-b-a-a	III	Yes	113.91	No contamination	39	237381	114.98	N/D	N/D	N/D	N/D	N/D	N/D	N/D	N/D	N/D	N/D	N/D	N/D	N/D	N/D	N/D	N/D	N/D	N/D	N/D	N/D	N/D	12	26833	93.09
PRJEB21518	SAMEA44337418	N/A	N/A	United Kingdom§	N/A	b-b-a-a	III	Yes	108.45	No contamination	35	236381	116.34	N/D	N/D	N/D	N/D	N/D	N/D	N/D	N/D	N/D	N/D	N/D	N/D	N/D	N/D	N/D	N/D	N/D	N/D	N/D	N/D	N/D	9	20838	88.62
PRJEB21518	SAMEA44338168	N/A	N/A	United Kingdom§	N/A	b-b-a-a	III	Yes	110.9	No contamination	37	239189	120.31	N/D	N/D	N/D	N/D	N/D	N/D	N/D	N/D	N/D	N/D	N/D	N/D	N/D	N/D	N/D	N/D	N/D	N/D	N/D	N/D	N/D	11	26320	97.93
PRJEB21518	SAMEA44338918	N/A	N/A	United Kingdom§	N/A	b-b-a-a	III	Yes	113.97	No contamination	37	235742	129.25	N/D	N/D	N/D	N/D	N/D	N/D	N/D	N/D	N/D	N/D	N/D	N/D	N/D	N/D	N/D	N/D	N/D	N/D	N/D	N/D	N/D	10	25395	103.62
PRJEB21518	SAMEA44339668	N/A	N/A	United Kingdom§	N/A	b-b-a-b	I	Yes	115.64	No contamination	37	252364	116.67	N/D	N/D	N/D	N/D	N/D	N/D	N/D	N/D	N/D	N/D	N/D	N/D	N/D	N/D	N/D	N/D	N/D	N/D	N/D	N/D	N/D	6	5761	64.63
PRJEB21518	SAMEA44340418	N/A	N/A	United Kingdom§	N/A	a-a-a-a	II	Yes	119.09	No contamination	N/D	N/D	N/D	N/D	N/D	N/D	N/D	N/D	N/D	N/D	N/D	N/D	N/D	N/D	N/D	N/D	N/D	N/D	N/D	N/D	N/D	N/D	N/D	N/D	N/D	N/D	N/D
PRJEB21518	SAMEA44341168	N/A	N/A	United Kingdom§	N/A	b-b-a-b	I	Yes	115.42	No contamination	37	253827	118.34	N/D	N/D	N/D	N/D	N/D	N/D	N/D	N/D	N/D	N/D	N/D	N/D	N/D	N/D	N/D	N/D	N/D	N/D	N/D	N/D	N/D	4	3289	57.04
PRJEB21518	SAMEA44341918	N/A	N/A	United Kingdom§	N/A	b-b-a-b	I	Yes	106.57	No contamination	38	252537	113.58	N/D	N/D	N/D	N/D	N/D	N/D	N/D	N/D	N/D	N/D	N/D	N/D	N/D	N/D	N/D	N/D	N/D	N/D	N/D	N/D	N/D	6	4674	61.58
PRJEB21518	SAMEA44342668	N/A	N/A	United Kingdom§	N/A	b-b-a-b	I	Yes	103.36	No contamination	38	251179	106.7	N/D	N/D	N/D	N/D	N/D	N/D	N/D	N/D	N/D	N/D	N/D	N/D	N/D	N/D	N/D	N/D	N/D	N/D	N/D	N/D	N/D	7	6429	56.12
PRJEB21518	SAMEA44343418	N/A	N/A	United Kingdom§	N/A	b-b-a-b	I	Yes	100.88	No contamination	40	253503	104.97	N/D	N/D	N/D	N/D	N/D	N/D	N/D	N/D	N/D	N/D	N/D	N/D	N/D	N/D	N/D	N/D	N/D	N/D	N/D	N/D	N/D	6	4364	50.42
PRJEB21518	SAMEA44344168	N/A	N/A	United Kingdom§	N/A	b-b-a-b	I	Yes	94.31	No contamination	35	211212	101.99	N/D	N/D	N/D	N/D	N/D	N/D	N/D	N/D	N/D	N/D	N/D	N/D	N/D	N/D	N/D	N/D	N/D	N/D	N/D	N/D	N/D	7	6201	56.33
PRJEB21518	SAMEA44344918	N/A	N/A	United Kingdom§	N/A	b-b-a-b	I	Yes	108.81	No contamination	38	251992	114.58	N/D	N/D	N/D	N/D	N/D	N/D	N/D	N/D	N/D	N/D	N/D	N/D	N/D	N/D	N/D	N/D	N/D	N/D	N/D	N/D	N/D	6	4861	57.84
PRJEB21518	SAMEA44345668	N/A	N/A	United Kingdom§	N/A	b-b-a-b	I	Yes	113.14	No contamination	39	251502	116.33	N/D	N/D	N/D	N/D	N/D	N/D	N/D	N/D	N/D	N/D	N/D	N/D	N/D	N/D	N/D	N/D	N/D	N/D	N/D	N/D	N/D	7	6034	58.36
PRJEB21518	SAMEA44346418	N/A	N/A	United Kingdom§	N/A	b-b-a-b	I	Yes	108.68	No contamination	37	211979	118.45	N/D	N/D	N/D	N/D	N/D	N/D	N/D	N/D	N/D	N/D	N/D	N/D	N/D	N/D	N/D	N/D	N/D	N/D	N/D	N/D	N/D	6	5963	68.71
PRJEB21518	SAMEA44347168	N/A	N/A	United Kingdom§	N/A	b-b-a-a	III	Yes	45.96	No contamination	41	226171	49.04	N/D	N/D	N/D	N/D	N/D	N/D	N/D	N/D	N/D	N/D	N/D	N/D	N/D	N/D	N/D	N/D	N/D	N/D	N/D	N/D	N/D	9	23927	40.48
PRJEB21518	SAMEA44347918	N/A	N/A	United Kingdom§	N/A	b-b-a-b	I	Yes	113.03	No contamination	35	242059	134.62	N/D	N/D	N/D	N/D	N/D	N/D	N/D	N/D	N/D	N/D	N/D	N/D	N/D	N/D	N/D	N/D	N/D	N/D	N/D	N/D	N/D	7	5645	77.32
PRJEB21518	SAMEA44348668	N/A	N/A	United Kingdom§	N/A	b-b-a-b	I	Yes	113.24	No contamination	38	252023	119.21	N/D	N/D	N/D	N/D	N/D	N/D	N/D	N/D	N/D	N/D	N/D	N/D	N/D	N/D	N/D	N/D	N/D	N/D	N/D	N/D	N/D	6	5541	62.33
PRJEB21518	SAMEA44349418	N/A	N/A	United Kingdom§	N/A	b-b-a-b	I	Yes	98.86	No contamination	38	252368	101.53	N/D	N/D	N/D	N/D	N/D	N/D	N/D	N/D	N/D	N/D	N/D	N/D	N/D	N/D	N/D	N/D	N/D	N/D	N/D	N/D	N/D	6	5069	59.9
PRJEB21518	SAMEA44350168	N/A	N/A	United Kingdom§	N/A	b-b-a-b	I	Yes	100.45	No contamination	36	252636	103.8	N/D	N/D	N/D	N/D	N/D	N/D	N/D	N/D	N/D	N/D	N/D	N/D	N/D	N/D	N/D	N/D	N/D	N/D	N/D	N/D	N/D	6	4786	51.67
PRJEB21518	SAMEA44350918	N/A	N/A	United Kingdom§	N/A	b-b-a-b	I	Yes	98.91	No contamination	36	251306	98.61	N/D	N/D	N/D	N/D	N/D	N/D	N/D	N/D	N/D	N/D	N/D	N/D	N/D	N/D	N/D	N/D	N/D	N/D	N/D	N/D	N/D	6	5751	51.99
PRJEB21518	SAMEA44351668	N/A	N/A	United Kingdom§	N/A	b-b-a-a	III	Yes	102.93	No contamination	38	213095	105.51	N/D	N/D	N/D	N/D	N/D	N/D	N/D	N/D	N/D	N/D	N/D	N/D	N/D	N/D	N/D	N/D	N/D	N/D	N/D	N/D	N/D	11	26125	87.73
PRJEB21518	SAMEA44352418	N/A	N/A	United Kingdom§	N/A	b-b-a-b	I	Yes	110.2	No contamination	37	241992	128.03	N/D	N/D	N/D	N/D	N/D	N/D	N/D	N/D	N/D	N/D	N/D	N/D	N/D	N/D	N/D	N/D	N/D	N/D	N/D	N/D	N/D	7	6213	65.93
PRJEB21518	SAMEA44353168	N/A	N/A	United Kingdom§	N/A	b-b-a-b	I	Yes	97.02	No contamination	35	242518	115.14	N/D	N/D	N/D	N/D	N/D	N/D	N/D	N/D	N/D	N/D	N/D	N/D	N/D	N/D	N/D	N/D	N/D	N/D	N/D	N/D	N/D	6	5592	58.37
PRJEB21518	SAMEA44353918	N/A	N/A	United Kingdom§	N/A	b-b-a-b	I	Yes	103.35	No contamination	37	242465	117.95	N/D	N/D	N/D	N/D	N/D	N/D	N/D	N/D	N/D	N/D	N/D	N/D	N/D	N/D	N/D	N/D	N/D	N/D	N/D	N/D	N/D	6	5500	57.61
PRJEB21518	SAMEA44354668	N/A	N/A	United Kingdom§	N/A	b-b-a-b	I	Yes	104.01	No contamination	37	243611	109.79	N/D	N/D	N/D	N/D	N/D	N/D	N/D	N/D	N/D	N/D	N/D	N/D	N/D	N/D	N/D	N/D	N/D	N/D	N/D	N/D	N/D	6	5109	56.33
PRJEB21518	SAMEA44355418	N/A	N/A	United Kingdom§	N/A	b-b-a-b	I	Yes	98.88	No contamination	38	241948	122.48	N/D	N/D	N/D	N/D	N/D	N/D	N/D	N/D	N/D	N/D	N/D	N/D	N/D	N/D	N/D	N/D	N/D	N/D	N/D	N/D	N/D	7	6539	70.15
PRJEB21518	SAMEA44356168	N/A	N/A	United Kingdom§	N/A	b-b-a-b	I	Yes	104.02	No contamination	35	213261	116.89	N/D	N/D	N/D	N/D	N/D	N/D	N/D	N/D	N/D	N/D	N/D	N/D	N/D	N/D	N/D	N/D	N/D	N/D	N/D	N/D	N/D	6	4863	53.99
PRJEB21518	SAMEA44356918	N/A	N/A	United Kingdom§	N/A	b-b-a-a	III	Yes	109.77	No contamination	38	235040	120.91	N/D	N/D	N/D	N/D	N/D	N/D	N/D	N/D	N/D	N/D	N/D	N/D	N/D	N/D	N/D	N/D	N/D	N/D	N/D	N/D	N/D	11	25876	100.93
PRJEB21518	SAMEA44357668	N/A	N/A	United Kingdom§	N/A	b-b-a-a	III	Yes	99.75	No contamination	36	244398	115.63	N/D	N/D	N/D	N/D	N/D	N/D	N/D	N/D	N/D	N/D	N/D	N/D	N/D	N/D	N/D	N/D	N/D	N/D	N/D	N/D	N/D	9	20501	84.3
PRJEB21518	SAMEA44358418	N/A	N/A	United Kingdom§	N/A	b-b-a-a	III	Yes	104.26	No contamination	35	228042	124.19	N/D	N/D	N/D	N/D	N/D	N/D	N/D	N/D	N/D	N/D	N/D	N/D	N/D	N/D	N/D	N/D	N/D	N/D	N/D	N/D	N/D	9	20623	89.06
PRJEB21518	SAMEA44359168	N/A	N/A	United Kingdom§	N/A	b-b-a-b	I	Yes	99.28	No contamination	37	239566	121.46	N/D	N/D	N/D	N/D	N/D	N/D	N/D	N/D	N/D	N/D	N/D	N/D	N/D	N/D	N/D	N/D	N/D	N/D	N/D	N/D	N/D	8	8556	73.65
PRJEB21518	SAMEA44359918	N/A	N/A	United Kingdom§	N/A	b-b-a-b	I	Yes	93.37	No contamination	36	251021	109.65	N/D	N/D	N/D	N/D	N/D	N/D	N/D	N/D	N/D	N/D	N/D	N/D	N/D	N/D	N/D	N/D	N/D	N/D	N/D	N/D	N/D	6	6028	61.57
PRJEB21518	SAMEA44360668	N/A	N/A	United Kingdom§	N/A	b-b-a-b	I	Yes	114.89	No contamination	36	252803	119.26	N/D	N/D	N/D	N/D	N/D	N/D	N/D	N/D	N/D	N/D	N/D	N/D	N/D	N/D	N/D	N/D	N/D	N/D	N/D	N/D	N/D	6	5076	61.64
PRJEB21518	SAMEA44361418	N/A	N/A	United Kingdom§	N/A	b-b-a-b	I	Yes	104.39	No contamination	36	252897	119.04	N/D	N/D	N/D	N/D	N/D	N/D	N/D	N/D	N/D	N/D	N/D	N/D	N/D	N/D	N/D	N/D	N/D	N/D	N/D	N/D	N/D	6	5642	59.39
PRJEB21518	SAMEA44362168	N/A	N/A	United Kingdom§	N/A	b-b-a-b	I	Yes	102.31	No contamination	38	243916	118.75	N/D	N/D	N/D	N/D	N/D	N/D	N/D	N/D	N/D	N/D	N/D	N/D	N/D	N/D	N/D	N/D	N/D	N/D	N/D	N/D	N/D	5	4401	54.41
PRJEB21518	SAMEA44362918	N/A	N/A	United Kingdom§	N/A	b-b-a-a	III	Yes	101.96	No contamination	38	237888	106.22	N/D	N/D	N/D	N/D	N/D	N/D	N/D	N/D	N/D	N/D	N/D	N/D	N/D	N/D	N/D	N/D	N/D	N/D	N/D	N/D	N/D	10	21047	81.6
PRJEB21518	SAMEA44363668	N/A	N/A	United Kingdom§	N/A	b-b-a-b	I	Yes	97.01	No contamination	36	243777	103.07	N/D	N/D	N/D	N/D	N/D	N/D	N/D	N/D	N/D	N/D	N/D	N/D	N/D	N/D	N/D	N/D	N/D	N/D	N/D	N/D	N/D	6	4870	43.41
PRJEB21518	SAMEA44364418	N/A	N/A	United Kingdom§	N/A	b-b-a-b	I	Yes	97.67	No contamination	36	243642	120.9	N/D	N/D	N/D	N/D	N/D	N/D	N/D	N/D	N/D	N/D	N/D	N/D	N/D	N/D	N/D	N/D	N/D	N/D	N/D	N/D	N/D	5	5066	60.49
PRJEB21518	SAMEA44365168	N/A	N/A	United Kingdom§	N/A	b-b-a-b	I	Yes	101.8	No contamination	40	254541	117.19	N/D	N/D	N/D	N/D	N/D	N/D	N/D	N/D	N/D	N/D	N/D	N/D	N/D	N/D	N/D	N/D	N/D	N/D	N/D	N/D	N/D	5	3795	59.86
PRJEB21518	SAMEA44365918	N/A	N/A	United Kingdom§	N/A	b-b-a-b	I	Yes	97.96	No contamination	41	253353	121.22	N/D	N/D	N/D	N/D	N/D	N/D	N/D	N/D	N/D	N/D	N/D	N/D	N/D	N/D	N/D	N/D	N/D	N/D	N/D	N/D	N/D	6	4886	65.14
PRJEB21518	SAMEA44366668	N/A	N/A	United Kingdom§	N/A	b-b-a-a	III	Yes	122.35	No contamination	37	229079	146.29	N/D	N/D	N/D	N/D	N/D	N/D	N/D	N/D	N/D	N/D	N/D	N/D	N/D	N/D	N/D	N/D	N/D	N/D	N/D	N/D	N/D	12	26722	115.82
PRJEB21518	SAMEA44367418	N/A	N/A	United Kingdom§	N/A	b-b-a-a	III	Yes	118.57	No contamination	36	234085	131.11	N/D	N/D	N/D	N/D	N/D	N/D	N/D	N/D	N/D	N/D	N/D	N/D	N/D	N/D	N/D	N/D	N/D	N/D	N/D	N/D	N/D	9	20228	98.66
PRJEB21518	SAMEA44368168	N/A	N/A	United Kingdom§	N/A	b-b-a-b	I	Yes	97.32	No contamination	37	252863	138.67	N/D	N/D	N/D	N/D	N/D	N/D	N/D	N/D	N/D	N/D	N/D	N/D	N/D	N/D	N/D	N/D	N/D	N/D	N/D	N/D	N/D	5	5044	75.81
PRJEB21518	SAMEA44368918	N/A	N/A	United Kingdom§	N/A	b-b-a-b	I	Yes	98.69	No contamination	39	253023	136.05	N/D	N/D	N/D	N/D	N/D	N/D	N/D	N/D	N/D	N/D	N/D	N/D	N/D	N/D	N/D	N/D	N/D	N/D	N/D	N/D	N/D	5	5393	70.23
PRJEB21518	SAMEA44369668	N/A	N/A	United Kingdom§	N/A	b-b-a-b	I	Yes	96.44	No contamination	37	252283	137.34	N/D	N/D	N/D	N/D	N/D	N/D	N/D	N/D	N/D	N/D	N/D	N/D	N/D	N/D	N/D	N/D	N/D	N/D	N/D	N/D	N/D	5	4856	76.59
PRJEB21518	SAMEA44370418	N/A	N/A	United Kingdom§	N/A	b-b-a-b	I	Yes	97.75	No contamination	39	253576	124.06	N/D	N/D	N/D	N/D	N/D	N/D	N/D	N/D	N/D	N/D	N/D	N/D	N/D	N/D	N/D	N/D	N/D	N/D	N/D	N/D	N/D	5	4195	59.42
PRJNA267757	SAMN03200169	6684	2013	India	urine	b-b-a-b	I	Yes	200.95	Low contamination	55	237840	199.48	N/D	N/D	N/D	N/D	N/D	N/D	N/D	N/D	N/D	188	104272	8.74	86	65286	13.41	N/D	N/D	N/D	1	382	3.3	27	15486	95.71
PRJNA328792	SAMN05379576	B11097	2014	Pakistan	urine	b-b-a-b	I	Yes	117.19	No contamination	33	249641	107.48	N/D	N/D	N/D	N/D	N/D	N/D	N/D	N/D	N/D	N/D	N/D	N/D	N/D	N/D	N/D	N/D	N/D	N/D	N/D	N/D	N/D	7	4788	34.4
PRJNA328792	SAMN05379577	B11098	2014	Pakistan	blood	b-b-a-b	I	Yes	66.6	No contamination	31	242144	58.86	N/D	N/D	N/D	N/D	N/D	N/D	N/D	N/D	N/D	N/D	N/D	N/D	N/D	N/D	N/D	N/D	N/D	N/D	N/D	N/D	N/D	5	4216	28.64
PRJNA328792	SAMN05379578	B11099	2014	Pakistan	blood	b-b-a-b	I	Yes	66.96	No contamination	32	241082	61.46	N/D	N/D	N/D	N/D	N/D	N/D	N/D	N/D	N/D	N/D	N/D	N/D	N/D	N/D	N/D	N/D	N/D	N/D	N/D	N/D	N/D	6	4841	26.61
PRJNA328792	SAMN05379579	B11101	2014	Pakistan	blood	b-b-a-b	I	Yes	103.17	No contamination	31	248139	95.32	N/D	N/D	N/D	N/D	N/D	N/D	N/D	N/D	N/D	N/D	N/D	N/D	N/D	N/D	N/D	N/D	N/D	N/D	N/D	N/D	N/D	5	4352	42.39
PRJNA328792	SAMN05379580	B11102	2014	Pakistan	blood	b-b-a-b	I	Yes	103.19	No contamination	33	249246	92.03	N/D	N/D	N/D	N/D	N/D	N/D	N/D	N/D	N/D	N/D	N/D	N/D	N/D	N/D	N/D	N/D	N/D	N/D	N/D	N/D	N/D	4	3042	29.82
PRJNA328792	SAMN05379581	B11103	2015	Pakistan	urine	b-b-a-b	I	Yes	104.08	No contamination	35	245815	90.66	N/D	N/D	N/D	N/D	N/D	N/D	N/D	N/D	N/D	N/D	N/D	N/D	N/D	N/D	N/D	N/D	N/D	N/D	N/D	N/D	N/D	3	1837	16.01
PRJNA328792	SAMN05379582	B11104	2015	Pakistan	urine	b-b-a-b	I	Yes	275.94	No contamination	32	250379	246.56	N/D	N/D	N/D	N/D	N/D	N/D	N/D	N/D	N/D	N/D	N/D	N/D	N/D	N/D	N/D	N/D	N/D	N/D	N/D	N/D	N/D	6	4444	82.94
PRJNA328792	SAMN05379583	B11105	2015	Pakistan	central venous catheter tip	b-b-a-b	I	Yes	106.22	No contamination	30	249171	95.6	N/D	N/D	N/D	N/D	N/D	N/D	N/D	N/D	N/D	N/D	N/D	N/D	N/D	N/D	N/D	N/D	N/D	N/D	N/D	N/D	N/D	6	4824	44.2
PRJNA328792	SAMN05379584	B11112	2015	Pakistan	wound	b-b-a-b	I	Yes	114.66	No contamination	30	252869	103.28	N/D	N/D	N/D	N/D	N/D	N/D	N/D	N/D	N/D	N/D	N/D	N/D	N/D	N/D	N/D	N/D	N/D	N/D	N/D	N/D	N/D	5	4419	50.94
PRJNA328792	SAMN05379585	B11113	2015	Pakistan	urine	b-b-a-b	I	Yes	101.63	No contamination	33	248466	92.96	N/D	N/D	N/D	N/D	N/D	N/D	N/D	N/D	N/D	N/D	N/D	N/D	N/D	N/D	N/D	N/D	N/D	N/D	N/D	N/D	N/D	5	4417	46.59
PRJNA328792	SAMN05379586	B11114	2015	Pakistan	blood	b-b-a-b	I	Yes	85.09	No contamination	34	248762	75.88	N/D	N/D	N/D	N/D	N/D	N/D	N/D	N/D	N/D	N/D	N/D	N/D	N/D	N/D	N/D	N/D	N/D	N/D	N/D	N/D	N/D	5	3636	28.19
PRJNA328792	SAMN05379587	B11115	2015	Pakistan	urine	b-b-a-b	I	Yes	89.57	No contamination	33	242220	81.84	N/D	N/D	N/D	N/D	N/D	N/D	N/D	N/D	N/D	N/D	N/D	N/D	N/D	N/D	N/D	N/D	N/D	N/D	N/D	N/D	N/D	8	11752	52.24
PRJNA328792	SAMN05379588	B11116	2015	Pakistan	urine	b-b-a-b	I	Yes	93.54	No contamination	31	225832	78.1	N/D	N/D	N/D	N/D	N/D	N/D	N/D	N/D	N/D	N/D	N/D	N/D	N/D	N/D	N/D	N/D	N/D	N/D	N/D	N/D	N/D	5	8860	72.48
PRJNA328792	SAMN05379589	B11117	2015	Pakistan	blood	b-b-a-b	I	Yes	95.72	No contamination	31	250768	86.54	N/D	N/D	N/D	N/D	N/D	N/D	N/D	N/D	N/D	N/D	N/D	N/D	N/D	N/D	N/D	N/D	N/D	N/D	N/D	N/D	N/D	4	2844	29.7
PRJNA328792	SAMN05379590	B11118	2015	Pakistan	urine	b-b-a-b	I	Yes	93.52	No contamination	32	250295	85.82	N/D	N/D	N/D	N/D	N/D	N/D	N/D	N/D	N/D	N/D	N/D	N/D	N/D	N/D	N/D	N/D	N/D	N/D	N/D	N/D	N/D	9	12414	17.29
PRJNA328792	SAMN05379591	B11119	2015	Pakistan	urine	b-b-a-b	I	Yes	105.37	No contamination	32	248409	95.29	N/D	N/D	N/D	N/D	N/D	N/D	N/D	N/D	N/D	N/D	N/D	N/D	N/D	N/D	N/D	N/D	N/D	N/D	N/D	N/D	N/D	6	4773	40.54
PRJNA328792	SAMN05379592	B11200	N/A	India	blood	b-b-a-b	I	Yes	130.37	No contamination	32	247770	117.81	N/D	N/D	N/D	N/D	N/D	N/D	N/D	N/D	N/D	N/D	N/D	N/D	N/D	N/D	N/D	N/D	N/D	N/D	N/D	N/D	N/D	7	10112	92.78
PRJNA328792	SAMN05379593	B11201	N/A	India	blood	b-b-a-b	I	Yes	137.07	No contamination	32	254204	124.35	N/D	N/D	N/D	N/D	N/D	N/D	N/D	N/D	N/D	N/D	N/D	N/D	N/D	N/D	N/D	N/D	N/D	N/D	N/D	N/D	N/D	6	4236	41.48
PRJNA328792	SAMN05379594	B11205	N/A	India	wound	b-b-a-b	I	Yes	124.92	No contamination	30	253017	112.99	N/D	N/D	N/D	N/D	N/D	N/D	N/D	N/D	N/D	N/D	N/D	N/D	N/D	N/D	N/D	N/D	N/D	N/D	N/D	N/D	N/D	5	3604	46.45
PRJNA328792	SAMN05379595	B11206	N/A	India	tissue	b-b-a-b	I	Yes	107.28	No contamination	31	254378	94.52	N/D	N/D	N/D	N/D	N/D	N/D	N/D	N/D	N/D	N/D	N/D	N/D	N/D	N/D	N/D	N/D	N/D	N/D	N/D	N/D	N/D	8	6007	29.41
PRJNA328792	SAMN05379596	B11207	N/A	India	tissue	b-b-a-b	I	Yes	108.9	No contamination	32	246365	97.46	N/D	N/D	N/D	N/D	N/D	N/D	N/D	N/D	N/D	N/D	N/D	N/D	N/D	N/D	N/D	N/D	N/D	N/D	N/D	N/D	N/D	7	10842	77.58
PRJNA328792	SAMN05379597	B11208	N/A	India	tissue	b-b-a-b	I	Yes	109.87	Low contamination	31	252757	99.85	9	8065	2.82	N/D	N/D	N/D	N/D	N/D	N/D	N/D	N/D	N/D	N/D	N/D	N/D	N/D	N/D	N/D	N/D	N/D	N/D	9	6866	31.86
PRJNA328792	SAMN05379598	B11209	N/A	India	N/A	b-b-a-b	I	Yes	120.27	No contamination	31	249600	111.52	N/D	N/D	N/D	N/D	N/D	N/D	N/D	N/D	N/D	N/D	N/D	N/D	N/D	N/D	N/D	N/D	N/D	N/D	N/D	N/D	N/D	6	4307	36.51
PRJNA328792	SAMN05379599	B11210	N/A	India	N/A	b-b-a-b	I	Yes	95.25	No contamination	32	248970	89.55	N/D	N/D	N/D	N/D	N/D	N/D	N/D	N/D	N/D	N/D	N/D	N/D	N/D	N/D	N/D	N/D	N/D	N/D	N/D	N/D	N/D	6	4789	40.66
PRJNA328792	SAMN05379600	B11212	N/A	India	N/A	b-b-a-b	I	Yes	112.82	No contamination	31	249318	107.26	N/D	N/D	N/D	N/D	N/D	N/D	N/D	N/D	N/D	N/D	N/D	N/D	N/D	N/D	N/D	N/D	N/D	N/D	N/D	N/D	N/D	5	3726	34.43
PRJNA328792	SAMN05379601	B11213	N/A	India	N/A	b-b-a-b	I	Yes	134.71	No contamination	33	248349	125.84	N/D	N/D	N/D	N/D	N/D	N/D	N/D	N/D	N/D	N/D	N/D	N/D	N/D	N/D	N/D	N/D	N/D	N/D	N/D	N/D	N/D	7	5406	49.53
PRJNA328792	SAMN05379602	B11214	N/A	India	N/A	b-b-a-b	I	Yes	91.86	No contamination	31	247700	86.28	N/D	N/D	N/D	N/D	N/D	N/D	N/D	N/D	N/D	N/D	N/D	N/D	N/D	N/D	N/D	N/D	N/D	N/D	N/D	N/D	N/D	3	3069	48.44
PRJNA328792	SAMN05379603	B11215	N/A	India	N/A	b-b-a-b	I	Yes	120.63	No contamination	33	249966	112.74	N/D	N/D	N/D	N/D	N/D	N/D	N/D	N/D	N/D	N/D	N/D	N/D	N/D	N/D	N/D	N/D	N/D	N/D	N/D	N/D	N/D	6	4318	42.07
PRJNA328792	SAMN05379604	B11216	N/A	India	N/A	b-b-a-b	I	Yes	98.91	No contamination	34	248674	96.05	N/D	N/D	N/D	N/D	N/D	N/D	N/D	N/D	N/D	N/D	N/D	N/D	N/D	N/D	N/D	N/D	N/D	N/D	N/D	N/D	N/D	6	4777	43.33
PRJNA328792	SAMN05379605	B11217	N/A	India	N/A	b-b-a-b	I	Yes	27.5	High contamination	46	246538	25.75	324	12282074	73.99	N/D	N/D	N/D	N/D	N/D	N/D	N/D	N/D	N/D	N/D	N/D	N/D	N/D	N/D	N/D	1	518	2.97	4	3925	15.1
PRJNA328792	SAMN05379606	B11218	N/A	India	N/A	b-b-a-b	I	Yes	67.1	High contamination	34	247831	62.71	333	12284470	67.37	N/D	N/D	N/D	N/D	N/D	N/D	1	574	3.79	N/D	N/D	N/D	N/D	N/D	N/D	N/D	N/D	N/D	4	3064	27.24
PRJNA328792	SAMN05379607	B11219	N/A	India	N/A	b-b-a-b	I	Yes	112.56	No contamination	31	236836	106.94	N/D	N/D	N/D	N/D	N/D	N/D	N/D	N/D	N/D	N/D	N/D	N/D	N/D	N/D	N/D	N/D	N/D	N/D	N/D	N/D	N/D	6	10225	91.5
PRJNA328792	SAMN05379608	B11220	2009	Japan	auditory canal	a-a-a-a	II	Yes	125.11	No contamination	N/D	N/D	N/D	N/D	N/D	N/D	N/D	N/D	N/D	N/D	N/D	N/D	N/D	N/D	N/D	N/D	N/D	N/D	N/D	N/D	N/D	N/D	N/D	N/D	N/D	N/D	N/D
PRJNA328792	SAMN05379609	B11221	2012	South Africa	blood	b-b-a-a	III	Yes	107.09	No contamination	33	235665	97.14	N/D	N/D	N/D	N/D	N/D	N/D	N/D	N/D	N/D	N/D	N/D	N/D	N/D	N/D	N/D	N/D	N/D	N/D	N/D	N/D	N/D	11	25382	81.65
PRJNA328792	SAMN05379610	B11222	2012	South Africa	blood	b-b-a-a	III	Yes	99.61	No contamination	31	234733	91.03	N/D	N/D	N/D	N/D	N/D	N/D	N/D	N/D	N/D	N/D	N/D	N/D	N/D	N/D	N/D	N/D	N/D	N/D	N/D	N/D	N/D	11	25632	76.61
PRJNA328792	SAMN05379611	B11223	2012	South Africa	blood	b-b-a-a	III	Yes	84.86	No contamination	32	235641	77.23	N/D	N/D	N/D	N/D	N/D	N/D	N/D	N/D	N/D	N/D	N/D	N/D	N/D	N/D	N/D	N/D	N/D	N/D	N/D	N/D	N/D	11	22114	59.77
PRJNA328792	SAMN05379612	B11224	2012	South Africa	blood	b-b-a-a	III	Yes	96	No contamination	27	226475	86.94	N/D	N/D	N/D	N/D	N/D	N/D	N/D	N/D	N/D	N/D	N/D	N/D	N/D	N/D	N/D	N/D	N/D	N/D	N/D	N/D	N/D	10	21740	70.5
PRJNA328792	SAMN05379613	B11225	2014	South Africa	urine	b-b-a-a	III	Yes	103.48	No contamination	31	210194	94.96	N/D	N/D	N/D	N/D	N/D	N/D	N/D	N/D	N/D	N/D	N/D	N/D	N/D	N/D	N/D	N/D	N/D	N/D	N/D	N/D	N/D	8	19014	78.18
PRJNA328792	SAMN05379614	B11226	2014	South Africa	leg	b-b-a-a	III	Yes	82.85	No contamination	26	226823	74.13	N/D	N/D	N/D	N/D	N/D	N/D	N/D	N/D	N/D	N/D	N/D	N/D	N/D	N/D	N/D	N/D	N/D	N/D	N/D	N/D	N/D	9	20973	59.95
PRJNA328792	SAMN05379615	B11227	2014	South Africa	blood	b-b-a-a	III	Yes	111.22	No contamination	36	203904	90.14	N/D	N/D	N/D	N/D	N/D	N/D	N/D	N/D	N/D	N/D	N/D	N/D	N/D	N/D	N/D	N/D	N/D	N/D	N/D	N/D	N/D	16	27949	63.21
PRJNA328792	SAMN05379616	B11228	2014	South Africa	tissue	b-b-a-a	III	Yes	126.51	No contamination	28	223458	112.56	N/D	N/D	N/D	N/D	N/D	N/D	N/D	N/D	N/D	N/D	N/D	N/D	N/D	N/D	N/D	N/D	N/D	N/D	N/D	N/D	N/D	10	25474	95.54
PRJNA328792	SAMN05379617	B11229	2014	South Africa	urine	b-b-a-a	III	Yes	114.6	No contamination	28	205336	104.46	N/D	N/D	N/D	N/D	N/D	N/D	N/D	N/D	N/D	N/D	N/D	N/D	N/D	N/D	N/D	N/D	N/D	N/D	N/D	N/D	N/D	13	24447	71.67
PRJNA328792	SAMN05379618	B11230	2014	South Africa	urine	b-b-a-a	III	Yes	85.35	No contamination	29	205690	81.23	N/D	N/D	N/D	N/D	N/D	N/D	N/D	N/D	N/D	N/D	N/D	N/D	N/D	N/D	N/D	N/D	N/D	N/D	N/D	N/D	N/D	13	23343	52.5
PRJNA328792	SAMN05379619	B11243	2013	Venezuela	blood	c-c-c-c	IV	Yes	81.75	No contamination	25	208048	73.95	N/D	N/D	N/D	N/D	N/D	N/D	N/D	N/D	N/D	N/D	N/D	N/D	N/D	N/D	N/D	N/D	N/D	N/D	N/D	N/D	N/D	16	19946	163.04
PRJNA328792	SAMN05379620	B11244	2012	Venezuela	blood	c-c-c-c	IV	Yes	101.82	Low contamination	29	211466	94.39	1	514	5.09	N/D	N/D	N/D	N/D	N/D	N/D	N/D	N/D	N/D	1	905	3.68	N/D	N/D	N/D	N/D	N/D	N/D	16	20107	202.26
PRJNA328792	SAMN05379621	B11245	2012	Venezuela	blood	c-c-c-c	IV	Yes	102.9	No contamination	27	210941	94.47	N/D	N/D	N/D	N/D	N/D	N/D	N/D	N/D	N/D	N/D	N/D	N/D	N/D	N/D	N/D	N/D	N/D	N/D	N/D	N/D	N/D	14	18560	220.4
PRJNA328792	SAMN05379622	B11246	2012	Venezuela	blood	c-c-c-c	IV	Yes	89.71	No contamination	26	210404	82.35	N/D	N/D	N/D	N/D	N/D	N/D	N/D	N/D	N/D	N/D	N/D	N/D	N/D	N/D	N/D	N/D	N/D	N/D	N/D	N/D	N/D	17	21259	170
PRJNA328792	SAMN05379623	B11247	2012	Venezuela	blood	c-c-c-c	IV	Yes	129.05	No contamination	28	211167	119.69	N/D	N/D	N/D	N/D	N/D	N/D	N/D	N/D	N/D	N/D	N/D	N/D	N/D	N/D	N/D	N/D	N/D	N/D	N/D	N/D	N/D	16	20304	264.29
PRJDB6988	SAMD00117055	JCM 15448T	2005	Japan	auditory canal	a-a-a-a	II	Yes	614.67	No contamination	N/D	N/D	N/D	N/D	N/D	N/D	N/D	N/D	N/D	N/D	N/D	N/D	N/D	N/D	N/D	N/D	N/D	N/D	N/D	N/D	N/D	N/D	N/D	N/D	N/D	N/D	N/D
PRJDB6988	SAMD00117056	TWCC 13846	2005	Japan	otorrhea	a-a-a-a	II	Yes	102.07	No contamination	N/D	N/D	N/D	N/D	N/D	N/D	N/D	N/D	N/D	N/D	N/D	N/D	N/D	N/D	N/D	N/D	N/D	N/D	N/D	N/D	N/D	N/D	N/D	N/D	N/D	N/D	N/D
PRJDB6988	SAMD00117057	TWCC 13847	2005	Japan	otorrhea	a-a-a-a	II	Yes	108.48	No contamination	N/D	N/D	N/D	N/D	N/D	N/D	N/D	N/D	N/D	N/D	N/D	N/D	N/D	N/D	N/D	N/D	N/D	N/D	N/D	N/D	N/D	N/D	N/D	N/D	N/D	N/D	N/D
PRJDB6988	SAMD00117058	TWCC 13878	1997	Japan	otorrhea	a-a-a-a	II	Yes	103.47	No contamination	N/D	N/D	N/D	N/D	N/D	N/D	N/D	N/D	N/D	N/D	N/D	N/D	N/D	N/D	N/D	N/D	N/D	N/D	N/D	N/D	N/D	N/D	N/D	N/D	N/D	N/D	N/D
PRJDB6988	SAMD00117059	TWCC 50952	2008	Japan	otorrhea	a-a-a-a	II	Yes	115.12	No contamination	N/D	N/D	N/D	N/D	N/D	N/D	N/D	N/D	N/D	N/D	N/D	N/D	N/D	N/D	N/D	N/D	N/D	N/D	N/D	N/D	N/D	N/D	N/D	N/D	N/D	N/D	N/D
PRJDB6988	SAMD00117060	TWCC 58191	2017	Japan	otorrhea	a-a-a-a	II	Yes	120.64	No contamination	N/D	N/D	N/D	N/D	N/D	N/D	N/D	N/D	N/D	N/D	N/D	N/D	N/D	N/D	N/D	N/D	N/D	N/D	N/D	N/D	N/D	N/D	N/D	N/D	N/D	N/D	N/D
PRJDB6988	SAMD00117061	TWCC 58362	2008	Japan	otorrhea	a-a-a-a	II	Yes	149.61	No contamination	N/D	N/D	N/D	N/D	N/D	N/D	N/D	N/D	N/D	N/D	N/D	N/D	N/D	N/D	N/D	N/D	N/D	N/D	N/D	N/D	N/D	N/D	N/D	N/D	N/D	N/D	N/D
N/A, not applicable; N/D, not detected; §, metadata predicted from BioProject information (there is no detalied information in BioSample data and published paper.)
