# Supplementary material for: Clade II Candida auris possess genomic structural variations related to an ancestral strain
Source: PLoS One. 2019 Oct 9;14(10):e0223433. doi: 10.1371/journal.pone.0223433 (PMC6785063; doi:10.1371/journal.pone.0223433)
Supplement: S4 Dataset — (XLSX) [file pone.0223433.s004.xlsx]

## Sheet: S4 Dataset
S4 Dataset. Unique variation sites of TWCC 58362 in comparison among clade II.
Contig name	Position	Variation type	Reference (JCM 15448)	TWCC 58362	Gene ID	Product	Annotation	Nucleotide sequence variant	Amino acid sequence variant
contig_1	43770	short deletion	GA	G	-	non coding region	-	-	-
contig_1	217352	SNV	C	G	CAJCM15448_00980	putative ribosomal protein	nonsynonymous	c.295C>G	p.Pro99Ala
contig_1	320971	SNV	T	C	CAJCM15448_01440	hypothetical protein	nonsynonymous	c.22A>G	p.Lys8Glu
contig_1	424754	SNV	T	C	CAJCM15448_01880	hypothetical protein	nonsynonymous	c.824A>G	p.Asn275Ser
contig_1	564917	SNV	G	A	CAJCM15448_02520	putative chaperone protein DnaJ	nonsynonymous	c.470C>T	p.Ala157Val
contig_1	608718	short insertion	T	TA	-	non coding region	-	-	-
contig_1	669147	short insertion	G	GA	-	non coding region	-	-	-
contig_1	740562	short insertion	C	CT	-	non coding region	-	-	-
contig_1	1072568	short insertion	A	AAC	-	non coding region	-	-	-
contig_1	1102954	short insertion	A	AT	-	non coding region	-	-	-
contig_1	1341102	short deletion	GA	G	-	non coding region	-	-	-
contig_1	1555737	short deletion	AT	A	-	non coding region	-	-	-
contig_1	1582168	short insertion	A	ATTTTTTTTTTTTTTTTTT	-	non coding region	-	-	-
contig_1	1673587	SNV	G	A	CAJCM15448_07320	multi drug resistance-associated protein	nonsynonymous	c.3668G>A	p.Gly1223Asp
contig_1	1681230	SNV	G	T	CAJCM15448_07350	hypothetical protein	nonsynonymous	c.893G>T	p.Gly298Val
contig_1	1776542	short insertion	A	AT	-	non coding region	-	-	-
contig_1	1910789	short deletion	CA	C	-	non coding region	-	-	-
contig_1	2070432	short insertion	C	CT	-	non coding region	-	-	-
contig_1	2290389	short insertion	C	CA	-	non coding region	-	-	-
contig_1	2293126	short insertion	A	AT	-	non coding region	-	-	-
contig_1	2646845	SNV	A	G	-	non coding region	-	-	-
contig_1	2725764	SNV	G	A	CAJCM15448_11970	hypothetical protein	nonsynonymous	c.1263G>A	p.Met421Ile
contig_1	3069509	short insertion	A	AT	-	non coding region	-	-	-
contig_1	3193953	SNV	C	A	CAJCM15448_14110	hypothetical protein	synonymous	c.261G>T	p.Ser87Ser
contig_1	3486285	SNV	C	A	CAJCM15448_15320	putative N-acetylglucosaminyl transferase	nonsynonymous	c.459G>T	p.Glu153Asp
contig_1	3621068	short insertion	T	TA	-	non coding region	-	-	-
contig_1	3668110	SNV	G	T	CAJCM15448_16020	putative transcription factor tfb4	synonymous	c.234G>T	p.Ser78Ser
contig_2	507060	SNV	C	G	-	non coding region	-	-	-
contig_2	527937	short insertion	G	GA	-	non coding region	-	-	-
contig_2	850228	short deletion	AT	A	-	non coding region	-	-	-
contig_2	877733	short insertion	G	GA	-	non coding region	-	-	-
contig_2	1089681	SNV	C	T	-	non coding region	-	-	-
contig_2	1276413	SNV	G	T	CAJCM15448_22130	putative nucleoporin interacting component	nonsynonymous	c.1959G>T	p.Leu653Phe
contig_2	1312190	short insertion	A	AT	-	non coding region	-	-	-
contig_2	1424496	short deletion	CT	C	-	non coding region	-	-	-
contig_2	1773023	SNV	A	T	CAJCM15448_24450	putative DNA repair protein Rad18	nonsynonymous	c.4855T>A	p.Leu1619Ile
contig_2	1834674	short deletion	GA	G	-	non coding region	-	-	-
contig_2	1886054	short insertion	T	TA	-	non coding region	-	-	-
contig_2	1911001 - 1925000	CNV	1 copy	3 copies	CAJCM15448_25130	putative stretch-activated cation channel Mid1	multi copy	-	-
					CAJCM15448_25140	hypothetical protein	multi copy	-	-
					CAJCM15448_25150	hypothetical protein	multi copy	-	-
					CAJCM15448_25160	hypothetical protein	multi copy	-	-
					CAJCM15448_25170	putative DASH complex subunit Spc34	multi copy	-	-
					CAJCM15448_25180	putative ribosomal protein	multi copy	-	-
					CAJCM15448_25190	putative ribosomal protein	multi copy	-	-
					CAJCM15448_25200	putative asparaginase	multi copy	-	-
					CAJCM15448_25210	putative anion exchange protein	multi copy	-	-
					CAJCM15448_25220	putative nucleic acid binding protein	multi copy	-	-
contig_2	2029530	SNV	G	T	CAJCM15448_25610	phosphoenolpyruvate carboxykinase	nonsynonymous	c.1461G>T	p.Glu487Asp
contig_2	2075254	short deletion	GA	G	-	non coding region	-	-	-
contig_2	2724155	SNV	C	T	CAJCM15448_28700	hypothetical protein	synonymous	c.396G>A	p.Glu132Glu
contig_2	2806086	short deletion	GA	G	-	non coding region	-	-	-
contig_2	2915101	short insertion	A	AT	-	non coding region	-	-	-
contig_2	3067620	short deletion	ATTTGCAGCAT	A	CAJCM15448_30250	putative taurine catabolism dioxygenase	frameshift	c.115_124delTTTGCAGCAT	(pseudogene)
contig_3	568418	SNV	G	T	-	non coding region	-	-	-
contig_3	862543	SNV	C	T	-	non coding region	-	-	-
contig_3	942332	short insertion	A	AT	-	non coding region	-	-	-
contig_3	1184721	short insertion	C	CT	-	non coding region	-	-	-
contig_3	1460124	SNV	C	T	CAJCM15448_36910	hypothetical protein	nonsynonymous	c.398C>T	p.Thr133Met
contig_3	1470252	SNV	G	A	CAJCM15448_36960	putative transcription factor	nonsynonymous	c.583C>T	p.Arg195Cys
contig_3	1491116	short insertion	G	GA	-	non coding region	-	-	-
contig_3	1601542	SNV	C	T	-	non coding region	-	-	-
contig_3	1601962	SNV	G	A	CAJCM15448_37540	putative DNA binding protein	nonsynonymous	c.124G>A	p.Gly42Ser
contig_3	1976037	short deletion	GA	G	-	non coding region	-	-	-
contig_3	2000307	SNV	A	G	CAJCM15448_39340	hypothetical protein	nonsynonymous	c.976A>G	p.Thr326Ala
contig_3	2169444	short insertion	G	GA	-	non coding region	-	-	-
contig_4	32958	short insertion	A	ATCCCGTTTC	-	non coding region	-	-	-
contig_4	35230	SNV	G	A	CAJCM15448_40950	putative exocyst complex protein	nonsynonymous	c.326C>T	p.Ser109Phe
contig_4	110907	SNV	C	T	CAJCM15448_41290	putative septin	nonsynonymous	c.271C>T	p.Arg91Trp
contig_4	142441	SNV	A	G	CAJCM15448_41430	putative DNA binding protein	nonsynonymous	c.641T>C	p.Phe214Ser
contig_4	215378	short deletion	AC	A	-	non coding region	-	-	-
contig_4	222363	short deletion	AT	A	-	non coding region	-	-	-
contig_4	625887	SNV	A	C	CAJCM15448_43510	putative coatomer, epsilon subunit	nonsynonymous	c.641T>G	p.Ile214Ser
contig_4	823295	SNV	C	T	-	non coding region	-	-	-
contig_5	33167	SNV	G	A	-	non coding region	-	-	-
contig_5	214596	short insertion	C	CTTTTTTTT	-	non coding region	-	-	-
contig_5	452837	SNV	T	G	CAJCM15448_46610	hypothetical protein	synonymous	c.1389T>G	p.Ser463Ser
contig_5	472990	SNV	G	A	-	non coding region	-	-	-
contig_5	542399	short insertion	A	AT	-	non coding region	-	-	-
contig_5	749303	short insertion	T	TC	-	non coding region	-	-	-
contig_5	795191	SNV	G	C	-	non coding region	-	-	-
contig_5	825255	SNV	C	T	CAJCM15448_48050	glutamate 5-kinase	synonymous	c.579C>T	p.Asp193Asp
contig_6	145927	SNV	G	A	-	non coding region	-	-	-
contig_6	149793	SNV	G	T	CAJCM15448_48950	hypothetical protein	nonsynonymous	c.1157C>A	p.Thr386Asn
contig_8	26731	short insertion	C	CTTAGGTGGTGTCTGGGTTTT	-	non coding region	-	-	-
contig_10	1 - 6957	large deletion	1 copy	deletion	CAJCM15448_52220	putative nucleic acid binding protein	deletion	-	-
